# Supplementary material for: How Managers Perceive and (Do Not) Participate in Health Promotion Measures—Results from a Cross-Sectional Mixed-Methods Survey in a Large ICT Company
Source: Int J Environ Res Public Health. 2021 Sep 15;18(18):9708. doi: 10.3390/ijerph18189708 (PMC8468359; doi:10.3390/ijerph18189708)
Supplement: Supplementary file 1 [file ijerph-18-09708-s001.zip]

Archive with 1 entries (1 files):
- ijerph-1360729-supplementary.pdf
